# Supplementary material for: The Impact of Harvesting Mechanization on Oolong Tea Quality
Source: Plants (Basel). 2024 Feb 18;13(4):552. doi: 10.3390/plants13040552 (PMC10892732; doi:10.3390/plants13040552)
Supplement: Supplementary file 1 [file plants-13-00552-s001.zip]

Archive with 1 entries (1 files):
- plants-2834931-SI.pdf
